# Supplementary material for: Gold-Based Coronands as Hosts for M3+ Metal Ions: Ring Size Matters
Source: Molecules. 2023 Jul 14;28(14):5421. doi: 10.3390/molecules28145421 (PMC10385047; doi:10.3390/molecules28145421)
Supplement: Supplementary file 1 [file molecules-28-05421-s001.zip]

Archive with 1 entries (1 files):
- molecules-2499508-supplementary.pdf
